# Supplementary material for: Alcoholic liver disease: A registry view on comorbidities and disease prediction
Source: PLoS Comput Biol. 2020 Sep 22;16(9):e1008244. doi: 10.1371/journal.pcbi.1008244 (PMC7531835; doi:10.1371/journal.pcbi.1008244)
Supplement: S2 File — This table gives an overview about the input data for analysis. We created artificial data for five fictive patients, to give the reader as clear a view of the nature of the data as we can, given the legal constraints patient-sensitive data. (XLSX) [file pcbi.1008244.s002.xlsx]

## Sheet: diag_adms.tsv
UNIQ_ID	ADMISSION_ID	PATIENT_TYPE	ADM_DATE	DIS_DATE	OWNER	CODE	CODE_TYPE	SOURCE_TABLE
001A	00001	1	2010-02-12	2010-02-12	PUBLIC	DI109	A	diag
001A	00001	1	2010-02-12	2010-02-12	PUBLIC	DI630	A	diag
001A	00002	2	2012-09-13	2012-09-20	PUBLIC	DA415A	A	diag
001A	00003	3	2013-08-01	2013-08-01	PUBLIC	DT14	A	diag
001A	00004	2	2013-03-10	2013-03-10	PUBLIC	DN390	H	diag
001A	00005	1	2014-01-13	2014-01-24	PUBLIC	DJ189	A	diag
002B	00006	2	1998-04-15	1998-04-20	PUBLIC	DZ123AA	E	scre
002B	00006	2	1998-04-15	1998-04-20	PUBLIC	DK703	A	diag
002B	00007	1	2000-11-10	2000-11-10	PUBLIC	DF10	A	diag
002B	00008	1	2001-01-10	2001-01-13	PUBLIC	DI981	H	diag
003C	00009	3	1987-08-14	1987-08-14	PUBLIC	DR55	A	diag
003C	00010	1	1995-05-30	1995-06-07	PRIVATE	DM79621	E	diag
003C	00010	1	1995-05-30	1995-06-07	PRIVATE	DZ139	A	scre
003C	00010	1	1995-05-30	1995-06-07	PRIVATE	DK928	A	diag
003C	00011	1	2005-07-22	2005-07-27	PUBLIC	DS13400	B	diag
003C	00011	1	2005-07-22	2005-07-27	PUBLIC	DK709	A	diag
004D	00012	1	1995-12-23	1995-12-25	PUBLIC	DD649	A	diag
004D	00012	1	1995-12-23	1995-12-25	PUBLIC	DK298	A	diag
004D	00013	2	1998-09-15	1998-09-15	PUBLIC	DR1010	H	diag
004D	00014	1	2000-04-25	2000-04-30	PUBLIC	DF10151	A	diag
004D	00014	1	2000-04-25	2000-04-30	PUBLIC	DS93409	A	diag
004D	00015	1	2005-07-05	2005-07-06	PUBLIC	DK702	A	diag
004D	00015	1	2005-07-05	2005-07-06	PUBLIC	DK703	A	diag
004D	00016	2	2008-10-13	2008-10-13	PUBLIC	DR180	A	diag
004D	00017	3	2010-02-10	2010-02-10	PUBLIC	DI850	A	diag
005C	00018	2	1993-05-24	1993-05-24	PUBLIC	DD520	A	diag
005C	00019	2	1995-11-04	1995-11-04	PUBLIC	DE538	A	diag
005C	00020	3	1999-03-15	1999-03-15	PUBLIC	DS13800	A	diag
005C	00021	2	2004-09-11	2004-09-11	PUBLIC	DN2100	A	diag
005C	00022	2	2010-10-20	2010-10-20	PUBLIC	DC227	A	diag
005C	00023	1	2012-08-13	2012-08-14	PUBLIC	DK860	A	diag

## Sheet: t_person.tsv
UNIQ_ID	C_KON	D_FODDATO	C_STATUS
001A	K	1982-04-12	01
002B	M	1955-03-26	90
003C	M	1949-01-11	80
004D	M	1966-11-30	90
005C	K	1973-02-26	01

## Sheet: Variables
Variable description	Variable name	Variable type	Explanation
Personal identifier	UNIQ_ID	string	A unique ID that is given to each patient
Admission identifier	ADMISSION_ID	numeric	An ID that is unique to each entry the patients has to the hospital
Patient type	PATIENT_TYPE	qualitative	Describes whether the patient is an in-hospital (0/1), out-hospital (2) or emergency-department (3) patient
Admission date	ADM_DATE	date	The date of admission
Discharge date	DIS_DATE	date	The date of discharge
Hospital owner	OWNER	categoric	Whether the hospital is public or private
ICD10 code	CODE	string	The ICD-10 diagnosis code (in the Danish system, there’s a D placed in front of the ICD-10 code)
Code type	CODE_TYPE	string	Whether it is an A ‘primary’, B ’secondary’, H ‘referral’ or any other code
Source table	SOURCE_TABLE	categoric	describes whether the entry is about a diagnose, a screening etc.
Personal identifier	UNIQ_ID	string	Same unique ID for each person as given in the diagnoses file.
Gender	C_KON	string	gender (M = male, K = Female)
Birthday	D_FODDATO	date	Birthday (YYYY-MM-DD)
Patient status	C_STATUS	qualitative	status of patient (01: patient still alive, 80: inactive, moved out of Denmark, 90: patient died)
				01
